# Supplementary material for: Heparin-Tagged PLA-PEG Copolymer-Encapsulated Biochanin A-Loaded (Mg/Al) LDH Nanoparticles Recommended for Non-Thrombogenic and Anti-Proliferative Stent Coating
Source: Int J Mol Sci. 2021 May 21;22(11):5433. doi: 10.3390/ijms22115433 (PMC8196732; doi:10.3390/ijms22115433)
Supplement: Supplementary file 1 [file ijms-22-05433-s001.zip]

Archive with 1 entries (1 files):
- ijms-1139133-supplementary.pdf
